# Supplementary material for: Tumor Genomic Biomarkers as Prognostic Modifiers of Outcomes Following CD19 CAR T-Cell Therapy in Aggressive Large B-Cell Lymphoma: A Systematic Review and Exploratory Meta-Analysis
Source: Genes (Basel). 2026 Jun 30;17(7):752. doi: 10.3390/genes17070752 (PMC13409552; doi:10.3390/genes17070752)
Supplement: Supplementary file 1 [file genes-17-00752-s001.zip]

Archive with 8 entries (8 files):
- Supplementary Material S1. Complete search strategies.pdf
- Supplementary Material S2. PRISMA Checklist and Screening Eligibility Support (1).pdf
- Supplementary Material S3. Study characteristics, biomarker definitions, extracted outcomes, and QUIPS risk of bias.pdf
- Supplementary Material S4. Quantitative synthesis feasibility table.pdf
- Supplementary Material S5. Detailed model output for final pooled analyses.pdf
- Supplementary Material S8. CART LBCL Analysis Code.R
- Supplementary_Material S6. Sensitivity analyses for the final pooled meta-analyses (1).pdf
- Supplementary_Material S7. Per-study contribution tables for pooled analyses.pdf
