# Supplementary material for: Tumor Genomic Biomarkers as Prognostic Modifiers of Outcomes Following CD19 CAR T-Cell Therapy in Aggressive Large B-Cell Lymphoma: A Systematic Review and Exploratory Meta-Analysis
Source: Genes (Basel). 2026 Jun 30;17(7):752. doi: 10.3390/genes17070752 (PMC13409552; doi:10.3390/genes17070752)
Supplement: Supplementary file 1 [file genes-17-00752-s001.zip › Supplementary Material S8. CART LBCL Analysis Code.R]

# =============================================================================
# CAR T-Cell Therapy in LBCL - Tumour Genomic Biomarker Meta-Analysis
# Statistical Analysis Code
#
# Title:   Tumour Genomic Biomarkers as Prognostic Modifiers of Outcomes
#          Following CD19 CAR-T Therapy in Aggressive Large B-Cell Lymphoma:
#          A Systematic Review and Meta-Analysis
# PROSPERO: CRD420261350514
# Author:  Harshad Kulkarni, Parexel International
# Date:    18 May 2026
#
# Analyses reported:
#   TP53-05  - TP53 mutation/deletion vs wild-type: complete response (OR)
#   DHL-03   - DHL/THL vs non-DHL/THL: unadjusted overall survival (HR)
#   COO-02   - Non-GCB/ABC vs GCB: adjusted progression-free survival (HR)
#   COO-05   - Non-GCB/ABC vs GCB: complete response (OR)
#
# Statistical model: Random effects, REML tau2 estimator, HKSJ correction
# Primary R package: meta (metabin, metagen)
#
# Data file: Updated_18May2026.xlsx
#   Sheet 1: TP53_Studies    (skip = 2)
#   Sheet 2: DHL_THL_Studies (skip = 2)
#   Sheet 3: COO_Studies     (skip = 2)
# =============================================================================


# =============================================================================
# SECTION 1: PACKAGES
# =============================================================================

library(readxl)
library(tidyverse)
library(meta)


# =============================================================================
# SECTION 2: SETUP
# =============================================================================

# File paths
path <- "C:/Users/ScH/OneDrive - Parexel/Desktop/Desktop1/Meta Analysis/Original Data/Updated_18May2026.xlsx"
graph_dir <- "C:/Users/ScH/OneDrive - Parexel/Desktop/Desktop1/Meta Analysis/Analysis/Limited Analysis/19 May 2026 Final/Graphs"

# Create graph output folder if it does not already exist
if (!dir.exists(graph_dir)) dir.create(graph_dir, recursive = TRUE)

# Data cleaning helper
# Normalizes two known data entry inconsistencies:
#   (1) overlapping_cohort: some cells have a leading \n character - str_trim() removes it
#   (2) hr_type: inconsistent capitalization across studies - converted to lowercase

clean_data <- function(df) {
  df %>%
    mutate(
      overlapping_cohort = str_trim(overlapping_cohort),
      hr_type_clean      = str_to_lower(str_trim(hr_type))
    )
}


# =============================================================================
# SECTION 3: DATA IMPORT
# =============================================================================

# Each sheet has a title row (row 1) and a category header row (row 2) above
# the variable names - actual column headers are on row 3, hence skip = 2.

tp53_raw <- read_excel(path, sheet = "TP53_Studies",    skip = 2)
dhl_raw  <- read_excel(path, sheet = "DHL_THL_Studies", skip = 2)
coo_raw  <- read_excel(path, sheet = "COO_Studies",     skip = 2)

tp53 <- clean_data(tp53_raw)
dhl  <- clean_data(dhl_raw)
coo  <- clean_data(coo_raw)

# Data overview
cat("TP53 studies (total rows): ", nrow(tp53), "\n")
cat("DHL/THL studies (total rows):", nrow(dhl),  "\n")
cat("COO studies (total rows):   ", nrow(coo),  "\n")
cat("Columns per sheet:          ", ncol(tp53), "\n")


# =============================================================================
# SECTION 4: TP53-05 - Complete Response (CR), Binary Outcome
# =============================================================================
#
# Comparison:  TP53 mutant/deleted  vs  TP53 wild-type
# Effect:      Odds ratio (OR)
# Direction:   OR > 1 = higher odds of CR in TP53 mutant/deleted patients
#              OR < 1 = lower odds of CR in TP53 mutant/deleted patients
# R function:  metabin() - Mantel-Haenszel method
# Note:        No hr_type filter - binary count outcome only.
#              Shouval_2022 CR data is in the unadjusted row only.

# 4.1 Data preparation

tp53_05 <- tp53 %>%
  filter(study_id %in% c("Shouval_2022",
                         "Phuoc_2021",
                         "Liu_2025")) %>%
  filter(!is.na(cr_pos_events) & !is.na(cr_pos_total) &
           !is.na(cr_neg_events) & !is.na(cr_neg_total)) %>%
  select(study_id, author, year, publication_type, study_design,
         cart_product, n_total, n_biomarker_pos, n_biomarker_neg,
         assay_method, rob_quips,
         cr_pos_events, cr_pos_total, cr_neg_events, cr_neg_total)

cat("Studies in TP53-05 pool:", tp53_05$study_id, "\n")
cat("k =", nrow(tp53_05), "\n")

# 4.2 Meta-analysis model
# event.e / n.e = TP53 mutant/deleted group (biomarker positive)
# event.c / n.c = TP53 wild-type group     (biomarker negative)

ma_tp53_05 <- metabin(
  event.e          = tp53_05$cr_pos_events,
  n.e              = tp53_05$cr_pos_total,
  event.c          = tp53_05$cr_neg_events,
  n.c              = tp53_05$cr_neg_total,
  studlab          = tp53_05$study_id,
  sm               = "OR",
  method           = "MH",
  method.tau       = "REML",
  method.random.ci = "HK",
  title            = "TP53-05: Complete Response (CR) - Binary Outcome"
)

# 4.3 Results table

cat("\nTP53-05: Individual study and pooled OR for complete response\n")
cat(strrep("-", 75), "\n")

# Study rows
tp53_05_tbl <- data.frame(
  Study          = ma_tp53_05$studlab,
  "CR / N (TP53 mut/del)" = paste0(tp53_05$cr_pos_events, " / ", tp53_05$cr_pos_total),
  "CR / N (TP53 WT)"      = paste0(tp53_05$cr_neg_events, " / ", tp53_05$cr_neg_total),
  OR             = round(exp(ma_tp53_05$TE),    2),
  "Lower 95% CI" = round(exp(ma_tp53_05$lower), 2),
  "Upper 95% CI" = round(exp(ma_tp53_05$upper), 2),
  Weight         = paste0(round(ma_tp53_05$w.random /
                                  sum(ma_tp53_05$w.random) * 100, 1), "%"),
  check.names = FALSE
)

# Pooled row
tp53_05_pooled <- data.frame(
  Study          = "Pooled (Random Effects, REML, HKSJ)",
  "CR / N (TP53 mut/del)" = "-",
  "CR / N (TP53 WT)"      = "-",
  OR             = round(exp(ma_tp53_05$TE.random),    2),
  "Lower 95% CI" = round(exp(ma_tp53_05$lower.random), 2),
  "Upper 95% CI" = round(exp(ma_tp53_05$upper.random), 2),
  Weight         = "100%",
  check.names = FALSE
)

print(rbind(tp53_05_tbl, tp53_05_pooled), row.names = FALSE)

# Footnotes
cat("\nNotes:\n")
cat("OR > 1 indicates higher odds of CR in TP53 mutant/deleted patients",
    "(OR < 1 indicates lower odds).\n")
cat(paste0("Heterogeneity: I2 = ", round(ma_tp53_05$I2 * 100, 1), "%, ",
           "tau2 = ", round(ma_tp53_05$tau2, 4), ", ",
           "Q = ", round(ma_tp53_05$Q, 2),
           " (p = ", formatC(ma_tp53_05$pval.Q, format = "f", digits = 3), ").\n"))
cat("Model: Random effects, REML tau2 estimator, HKSJ correction.\n")

# 4.4 Forest plot

# Inline display
forest(ma_tp53_05,
       rightlabs         = c("OR", "95% CI", "Weight"),
       leftlabs          = c("Study"),
       label.e           = "TP53 Mutant/Deleted",
       label.c           = "TP53 Wild-Type",
       smlab             = "Odds Ratio (CR)",
       print.tau2        = TRUE,
       print.I2          = TRUE,
       print.pval.Q      = TRUE,
       prediction        = FALSE,
       col.diamond       = "#2E75B6",
       col.diamond.lines = "#2E75B6",
       cex               = 0.9,
       main              = "TP53-05: CR - Random Effects Model (REML, HKSJ)")

# Save high-resolution PNG (600 dpi, 6000 x 2000 px, RGB cairo)
png(filename = file.path(graph_dir, "TP53-05_CR_ForestPlot.png"),
    width    = 6000,
    height   = 2000,
    res      = 600,
    type     = "cairo")
forest(ma_tp53_05,
       rightlabs         = c("OR", "95% CI", "Weight"),
       leftlabs          = c("Study"),
       label.e           = "TP53 Mutant/Deleted",
       label.c           = "TP53 Wild-Type",
       smlab             = "Odds Ratio (CR)",
       print.tau2        = TRUE,
       print.I2          = TRUE,
       print.pval.Q      = TRUE,
       prediction        = FALSE,
       col.diamond       = "#2E75B6",
       col.diamond.lines = "#2E75B6",
       cex               = 0.9,
       main              = "TP53-05: CR - Random Effects Model (REML, HKSJ)")
dev.off()
cat("Forest plot saved:", file.path(graph_dir, "TP53-05_CR_ForestPlot.png"), "\n")


# =============================================================================
# SECTION 5: DHL-03 - Unadjusted Overall Survival (OS), Hazard Ratio
# =============================================================================
#
# Comparison:  DHL/THL positive  vs  DHL/THL negative
# Effect:      Hazard ratio (HR) - unadjusted
# Direction:   HR > 1 = worse OS in DHL/THL-positive patients
# R function:  metagen() - generic inverse variance method
# SE formula:  SE = (ln(upper CI) - ln(lower CI)) / 3.92
# Note:        Bliven_2022 appears twice (unadjusted + adjusted rows);
#              hr_type_clean filter retains unadjusted row only.
#              Ghafouri_2021 overlap flag confirmed by team - no double-counting.

# 5.1 Data preparation

dhl_03 <- dhl %>%
  filter(study_id %in% c("Shouval_2022", "Bliven_2022", "Ghafouri_2021")) %>%
  filter(hr_type_clean == "unadjusted") %>%
  filter(!is.na(hr_os) & !is.na(hr_os_lower) & !is.na(hr_os_upper)) %>%
  mutate(
    hr_os       = as.numeric(hr_os),
    hr_os_lower = as.numeric(hr_os_lower),
    hr_os_upper = as.numeric(hr_os_upper),
    log_hr_os   = log(hr_os),
    se_os       = (log(hr_os_upper) - log(hr_os_lower)) / 3.92
  ) %>%
  select(study_id, author, year, publication_type,
         cart_product, n_total, n_biomarker_pos, n_biomarker_neg,
         assay_method, rob_quips, overlapping_cohort,
         hr_os, hr_os_lower, hr_os_upper, log_hr_os, se_os)

cat("Studies in DHL-03 pool:", dhl_03$study_id, "\n")
cat("k =", nrow(dhl_03), "\n")

# 5.2 Meta-analysis model

ma_dhl_03 <- metagen(
  TE               = dhl_03$log_hr_os,
  seTE             = dhl_03$se_os,
  studlab          = dhl_03$study_id,
  sm               = "HR",
  method.tau       = "REML",
  method.random.ci = "HK",
  title            = "DHL-03: Unadjusted OS - Hazard Ratio"
)

# 5.3 Results table

cat("\nDHL-03: Individual study and pooled HR for overall survival\n")
cat(strrep("-", 65), "\n")

# Study rows
dhl_03_tbl <- data.frame(
  Study          = ma_dhl_03$studlab,
  HR             = round(exp(ma_dhl_03$TE),    2),
  "Lower 95% CI" = round(exp(ma_dhl_03$lower), 2),
  "Upper 95% CI" = round(exp(ma_dhl_03$upper), 2),
  Weight         = paste0(round(ma_dhl_03$w.random /
                                  sum(ma_dhl_03$w.random) * 100, 1), "%"),
  check.names = FALSE
)

# Pooled row
dhl_03_pooled <- data.frame(
  Study          = "Pooled (Random Effects, REML, HKSJ)",
  HR             = round(exp(ma_dhl_03$TE.random),    2),
  "Lower 95% CI" = round(exp(ma_dhl_03$lower.random), 2),
  "Upper 95% CI" = round(exp(ma_dhl_03$upper.random), 2),
  Weight         = "100%",
  check.names = FALSE
)

print(rbind(dhl_03_tbl, dhl_03_pooled), row.names = FALSE)

# Footnotes
cat("\nNotes:\n")
cat("HR > 1 indicates worse OS in DHL/THL-positive patients.\n")
cat(paste0("Heterogeneity: I2 = ", round(ma_dhl_03$I2 * 100, 1), "%, ",
           "tau2 = ", round(ma_dhl_03$tau2, 4), ", ",
           "Q = ", round(ma_dhl_03$Q, 2),
           " (p = ", formatC(ma_dhl_03$pval.Q, format = "f", digits = 3), ").\n"))
cat(paste0("Prediction interval: [",
           round(exp(ma_dhl_03$lower.predict), 2), "-",
           round(exp(ma_dhl_03$upper.predict), 2), "].\n"))
cat("Model: Random effects, REML tau2 estimator, HKSJ correction.\n")

# 5.4 Forest plot

# Inline display
forest(ma_dhl_03,
       rightlabs         = c("HR", "95% CI", "Weight"),
       leftlabs          = c("Study"),
       label.e           = "DHL/THL Positive",
       label.c           = "DHL/THL Negative",
       smlab             = "Hazard Ratio (OS)",
       print.tau2        = TRUE,
       print.I2          = TRUE,
       print.pval.Q      = TRUE,
       prediction        = TRUE,
       col.diamond       = "#2E75B6",
       col.diamond.lines = "#2E75B6",
       col.predict       = "#C55A11",
       col.predict.lines = "#C55A11",
       cex               = 0.9,
       main              = "DHL-03: Unadjusted OS - Random Effects Model (REML, HKSJ)")

# Save high-resolution PNG
png(filename = file.path(graph_dir, "DHL-03_OS_ForestPlot.png"),
    width    = 6000,
    height   = 2000,
    res      = 600,
    type     = "cairo")
forest(ma_dhl_03,
       rightlabs         = c("HR", "95% CI", "Weight"),
       leftlabs          = c("Study"),
       label.e           = "DHL/THL Positive",
       label.c           = "DHL/THL Negative",
       smlab             = "Hazard Ratio (OS)",
       print.tau2        = TRUE,
       print.I2          = TRUE,
       print.pval.Q      = TRUE,
       prediction        = TRUE,
       col.diamond       = "#2E75B6",
       col.diamond.lines = "#2E75B6",
       col.predict       = "#C55A11",
       col.predict.lines = "#C55A11",
       cex               = 0.9,
       main              = "DHL-03: Unadjusted OS - Random Effects Model (REML, HKSJ)")
dev.off()
cat("Forest plot saved:", file.path(graph_dir, "DHL-03_OS_ForestPlot.png"), "\n")


# =============================================================================
# SECTION 6: COO-02 - Adjusted Progression-Free Survival (PFS), Hazard Ratio
# =============================================================================
#
# Comparison:  Non-GCB/ABC  vs  GCB
# Effect:      Hazard ratio (HR) - adjusted
# Direction:   HR > 1 = worse PFS in non-GCB/ABC patients
# R function:  metagen() - generic inverse variance method
# SE formula:  SE = (ln(upper CI) - ln(lower CI)) / 3.92
# Notes:
#   Romano_2023 appears twice (adjusted + unadjusted rows);
#     hr_type_clean filter retains adjusted row only.
#   Abid_2025 overlap flag confirmed by team - no double-counting risk.
#   Kwon_2023 HR inverted from reported GCB vs non-GCB direction
#     to match protocol convention (non-GCB vs GCB).
#   as.numeric() applied to HR columns - may be read as character by R
#     if any cell in the column contains non-numeric text.

# 6.1 Data preparation

coo_02 <- coo %>%
  filter(study_id %in% c("Abid_2025",
                         "Romano_2023",
                         "Kwon_2023")) %>%
  filter(hr_type_clean == "adjusted") %>%
  filter(!is.na(hr_pfs) & !is.na(hr_pfs_lower) & !is.na(hr_pfs_upper)) %>%
  mutate(
    hr_pfs       = as.numeric(hr_pfs),
    hr_pfs_lower = as.numeric(hr_pfs_lower),
    hr_pfs_upper = as.numeric(hr_pfs_upper),
    log_hr_pfs   = log(hr_pfs),
    se_pfs       = (log(hr_pfs_upper) - log(hr_pfs_lower)) / 3.92
  ) %>%
  select(study_id, author, year, publication_type,
         cart_product, n_total, n_biomarker_pos, n_biomarker_neg,
         assay_method, rob_quips, overlapping_cohort,
         hr_pfs, hr_pfs_lower, hr_pfs_upper, log_hr_pfs, se_pfs)

cat("Studies in COO-02 pool:", coo_02$study_id, "\n")
cat("k =", nrow(coo_02), "\n")

# 6.2 Meta-analysis model

ma_coo_02 <- metagen(
  TE               = coo_02$log_hr_pfs,
  seTE             = coo_02$se_pfs,
  studlab          = coo_02$study_id,
  sm               = "HR",
  method.tau       = "REML",
  method.random.ci = "HK",
  title            = "COO-02: Adjusted PFS - Hazard Ratio"
)

# 6.3 Results table

cat("\nCOO-02: Individual study and pooled HR for adjusted PFS\n")
cat(strrep("-", 65), "\n")

# Study rows
coo_02_tbl <- data.frame(
  Study          = ma_coo_02$studlab,
  HR             = round(exp(ma_coo_02$TE),    2),
  "Lower 95% CI" = round(exp(ma_coo_02$lower), 2),
  "Upper 95% CI" = round(exp(ma_coo_02$upper), 2),
  Weight         = paste0(round(ma_coo_02$w.random /
                                  sum(ma_coo_02$w.random) * 100, 1), "%"),
  check.names = FALSE
)

# Pooled row
coo_02_pooled <- data.frame(
  Study          = "Pooled (Random Effects, REML, HKSJ)",
  HR             = round(exp(ma_coo_02$TE.random),    2),
  "Lower 95% CI" = round(exp(ma_coo_02$lower.random), 2),
  "Upper 95% CI" = round(exp(ma_coo_02$upper.random), 2),
  Weight         = "100%",
  check.names = FALSE
)

print(rbind(coo_02_tbl, coo_02_pooled), row.names = FALSE)

# Footnotes
cat("\nNotes:\n")
cat("HR > 1 indicates worse PFS in non-GCB/ABC patients.\n")
cat(paste0("Heterogeneity: I2 = ", round(ma_coo_02$I2 * 100, 1), "%, ",
           "tau2 = ", round(ma_coo_02$tau2, 4), ", ",
           "Q = ", round(ma_coo_02$Q, 2),
           " (p = ", formatC(ma_coo_02$pval.Q, format = "f", digits = 3), ").\n"))
cat(paste0("Prediction interval: [",
           round(exp(ma_coo_02$lower.predict), 2), "-",
           round(exp(ma_coo_02$upper.predict), 2), "].\n"))
cat("Model: Random effects, REML tau2 estimator, HKSJ correction.\n")

# 6.4 Forest plot

# Inline display
forest(ma_coo_02,
       rightlabs         = c("HR", "95% CI", "Weight"),
       leftlabs          = c("Study"),
       label.e           = "Non-GCB/ABC",
       label.c           = "GCB",
       smlab             = "Hazard Ratio (Adjusted PFS)",
       print.tau2        = TRUE,
       print.I2          = TRUE,
       print.pval.Q      = TRUE,
       prediction        = TRUE,
       col.diamond       = "#2E75B6",
       col.diamond.lines = "#2E75B6",
       col.predict       = "#C55A11",
       col.predict.lines = "#C55A11",
       cex               = 0.9,
       main              = "COO-02: Adjusted PFS - Random Effects Model (REML, HKSJ)")

# Save high-resolution PNG
png(filename = file.path(graph_dir, "COO-02_PFS_ForestPlot.png"),
    width    = 6000,
    height   = 2000,
    res      = 600,
    type     = "cairo")
forest(ma_coo_02,
       rightlabs         = c("HR", "95% CI", "Weight"),
       leftlabs          = c("Study"),
       label.e           = "Non-GCB/ABC",
       label.c           = "GCB",
       smlab             = "Hazard Ratio (Adjusted PFS)",
       print.tau2        = TRUE,
       print.I2          = TRUE,
       print.pval.Q      = TRUE,
       prediction        = TRUE,
       col.diamond       = "#2E75B6",
       col.diamond.lines = "#2E75B6",
       col.predict       = "#C55A11",
       col.predict.lines = "#C55A11",
       cex               = 0.9,
       main              = "COO-02: Adjusted PFS - Random Effects Model (REML, HKSJ)")
dev.off()
cat("Forest plot saved:", file.path(graph_dir, "COO-02_PFS_ForestPlot.png"), "\n")


# =============================================================================
# SECTION 7: COO-05 - Complete Response (CR), Binary Outcome
# =============================================================================
#
# Comparison:  Non-GCB/ABC  vs  GCB
# Effect:      Odds ratio (OR)
# Direction:   OR > 1 = higher odds of CR in non-GCB/ABC patients
#              OR < 1 = lower odds of CR in non-GCB/ABC patients
# R function:  metabin() - Mantel-Haenszel method
# Notes:
#   Romano_2023 appears twice on COO sheet (adjusted + unadjusted rows).
#     CR data is identical in both rows. Adjusted row is retained and
#     unadjusted row excluded to avoid double-counting.
#   Zhao_2023 has a very small GCB group (n = 3); metabin() applies
#     continuity correction automatically if required.

# 7.1 Data preparation

coo_05 <- coo %>%
  filter(study_id %in% c("Zhao_2023",
                         "Romano_2023",
                         "Brinkman_2022")) %>%
  filter(!is.na(cr_pos_events) & !is.na(cr_pos_total) &
           !is.na(cr_neg_events) & !is.na(cr_neg_total)) %>%
  filter(study_id != "Romano_2023" | hr_type_clean == "adjusted") %>%
  select(study_id, author, year, publication_type,
         cart_product, n_total, n_biomarker_pos, n_biomarker_neg,
         assay_method, rob_quips,
         cr_pos_events, cr_pos_total, cr_neg_events, cr_neg_total)

cat("Studies in COO-05 pool:", coo_05$study_id, "\n")
cat("k =", nrow(coo_05), "\n")

# 7.2 Meta-analysis model
# event.e / n.e = non-GCB/ABC group (biomarker positive)
# event.c / n.c = GCB group         (biomarker negative)

ma_coo_05 <- metabin(
  event.e          = coo_05$cr_pos_events,
  n.e              = coo_05$cr_pos_total,
  event.c          = coo_05$cr_neg_events,
  n.c              = coo_05$cr_neg_total,
  studlab          = coo_05$study_id,
  sm               = "OR",
  method           = "MH",
  method.tau       = "REML",
  method.random.ci = "HK",
  title            = "COO-05: Complete Response (CR) - Binary Outcome"
)

# 7.3 Results table

cat("\nCOO-05: Individual study and pooled OR for complete response\n")
cat(strrep("-", 75), "\n")

# Study rows
coo_05_tbl <- data.frame(
  Study               = ma_coo_05$studlab,
  "CR / N (non-GCB/ABC)" = paste0(coo_05$cr_pos_events, " / ", coo_05$cr_pos_total),
  "CR / N (GCB)"         = paste0(coo_05$cr_neg_events, " / ", coo_05$cr_neg_total),
  OR                  = round(exp(ma_coo_05$TE),    2),
  "Lower 95% CI"      = round(exp(ma_coo_05$lower), 2),
  "Upper 95% CI"      = round(exp(ma_coo_05$upper), 2),
  Weight              = paste0(round(ma_coo_05$w.random /
                                       sum(ma_coo_05$w.random) * 100, 1), "%"),
  check.names = FALSE
)

# Pooled row
coo_05_pooled <- data.frame(
  Study               = "Pooled (Random Effects, REML, HKSJ)",
  "CR / N (non-GCB/ABC)" = "-",
  "CR / N (GCB)"         = "-",
  OR                  = round(exp(ma_coo_05$TE.random),    2),
  "Lower 95% CI"      = round(exp(ma_coo_05$lower.random), 2),
  "Upper 95% CI"      = round(exp(ma_coo_05$upper.random), 2),
  Weight              = "100%",
  check.names = FALSE
)

print(rbind(coo_05_tbl, coo_05_pooled), row.names = FALSE)

# Footnotes
cat("\nNotes:\n")
cat("OR > 1 indicates higher odds of CR in non-GCB/ABC patients",
    "(OR < 1 indicates lower odds).\n")
cat(paste0("Heterogeneity: I2 = ", round(ma_coo_05$I2 * 100, 1), "%, ",
           "tau2 = ", round(ma_coo_05$tau2, 4), ", ",
           "Q = ", round(ma_coo_05$Q, 2),
           " (p = ", formatC(ma_coo_05$pval.Q, format = "f", digits = 3), ").\n"))
cat("Model: Random effects, REML tau2 estimator, HKSJ correction.\n")

# 7.4 Forest plot

# Inline display
forest(ma_coo_05,
       rightlabs         = c("OR", "95% CI", "Weight"),
       leftlabs          = c("Study"),
       label.e           = "Non-GCB/ABC",
       label.c           = "GCB",
       smlab             = "Odds Ratio (CR)",
       print.tau2        = TRUE,
       print.I2          = TRUE,
       print.pval.Q      = TRUE,
       prediction        = FALSE,
       col.diamond       = "#2E75B6",
       col.diamond.lines = "#2E75B6",
       cex               = 0.9,
       main              = "COO-05: CR - Random Effects Model (REML, HKSJ)")

# Save high-resolution PNG
png(filename = file.path(graph_dir, "COO-05_CR_ForestPlot.png"),
    width    = 6000,
    height   = 2000,
    res      = 600,
    type     = "cairo")
forest(ma_coo_05,
       rightlabs         = c("OR", "95% CI", "Weight"),
       leftlabs          = c("Study"),
       label.e           = "Non-GCB/ABC",
       label.c           = "GCB",
       smlab             = "Odds Ratio (CR)",
       print.tau2        = TRUE,
       print.I2          = TRUE,
       print.pval.Q      = TRUE,
       prediction        = FALSE,
       col.diamond       = "#2E75B6",
       col.diamond.lines = "#2E75B6",
       cex               = 0.9,
       main              = "COO-05: CR - Random Effects Model (REML, HKSJ)")
dev.off()
cat("Forest plot saved:", file.path(graph_dir, "COO-05_CR_ForestPlot.png"), "\n")


# =============================================================================
# SECTION 8: SESSION INFORMATION
# =============================================================================

cat("\n--- Session Information ---\n")
sessionInfo()

# =============================================================================
# END OF SCRIPT
# PROSPERO: CRD420261350514 | Parexel International | Harshad Kulkarni
# =============================================================================
